# Supplementary material for: Prognostic value of pathogenic variants in Lafora Disease: systematic review and meta-analysis of patient-level data
Source: Orphanet J Rare Dis. 2023 Sep 2;18:263. doi: 10.1186/s13023-023-02880-6 (PMC10474773; doi:10.1186/s13023-023-02880-6)
Supplement: Supplementary file 2 — Additional file 2. Table S1 : Pathogenic variants in EPM2A [NM_005670.4] reported in the collected cases. Legend: (§) the standard HGVS nomenclature guidelines (https://varnomen.hgvs.org) were used to standardize the nomenclature of each variant, when possible. Table S2: Pathogenic variants in NHLRC1 [NM_198586.3] reported in the collected cases. Legend: (§) the standard HGVS nomenclature guidelines (https://varnomen.hgvs.org) were used to standardize the nomenclature of each variant, when possible. [file 13023_2023_2880_MOESM2_ESM.xlsx]

## Sheet: STAB1_EPM2A
Reference [Supplemetary Material]	Patient ID as reported in the original article	Pathogenic Variant (§)	Type	Zygosity	Category
Liang T et al; 2022	only case	c.787T>C (p.Tyr263His)	Missense	Compound Heterozygous	MS/MS
	2022.LI.1	c.797G>A (p.Cys266Tyr)	Missense
Lomax LB et al; 2021	only case	c.98_121del (p.Glu33_Arg41delinsGly)	Inframe del	Homozygous	MS/MS	10.1016/j.seizure.2021.06.002 l'articolo dovrebbe essere questo ma va aggiunto nei supplementary, mi pare non ci sia
Haryanyan G et al; 2021	12	c.259 A>G p.(Lys87Glu)	Missense	Homozygous	MS/MS
	14	c.721 C>T p.(Arg241*)	Nonsense	Homozygous	PT/PT
Purushothaman et al; 2021	only case	exon 2 deletion	Exon deletion	Compound Heterozygous	MS/PT
	2022.LI.1	c.745G>T (p.Val249Leu)	Missense
Orooj F et al; 2021	only case	c.359_363delGTGTG (p. Glu120Valfs*10)	Frameshift	Homozygous	PT/PT
Riva A et al; 2021	2a(BV)	c.323G>T (p.Arg108Leu)	Missense	Homozygous	MS/MS
	11(FE)	exon 2 deletion	Exon deletion	Homozygous	PT/PT
	12(FA)	exon 2 deletion	Exon deletion	Homozygous	PT/PT
Arslan EA et al; 2020	only case	c.814C>T (p.Arg272Cys)	Missense	Compound Heterozygous	MS/PT
	2022.LI.1	c.839G>A (p.Trp280*)	Nonsense
Fu Y et al; 2020	only case	c.301+1G>A	Splice site variant	Compound Heterozygous	PT/PT
	2022.LI.1	c.937del (p.Ala313Hisfs*37)	Frameshift
Brenner D et al; 2019	1	c.259A>G (p.Lys87Glu)	Missense	Homozygous	MS/MS
	2	c.269_275del (p.Lys90Serfs*35)	Frameshift	Compound Heterozygous	MS/PT
		c.917A>T (p.Asp306Val)	Missense
	3	c.290T>G (p.Leu97Arg)	Missense	Homozygous	MS/MS
	4a	c.322C>T (p.Arg108Cys)	Missense	Homozygous	MS/MS
	4b	c.322C>T (p.Arg108Cys)	Missense	Homozygous	MS/MS
	5	c.759delTinsCATGCA (p.Ala254Metfs*33)	Frameshift	Homozygous	PT/PT
	6	c.836G>T (p.Gly279Val)	Missense	Homozygous	MS/MS
Bisulli F et al; 2019	6	c.721C>T (p.Arg241*)	Nonsense	Homozygous	PT/PT
	7	c.721C>T (p.Arg241*)	Nonsense	Homozygous	PT/PT
	10	c.721C>T (p.Arg241*)	Nonsense	Compound Heterozygous	MS/PT
		c.835G>A (p.Gly279Ser)	Missense
	11	c.323G>T (p.Arg108Leu)	Missense	Homozygous	MS/MS
Mostacci B et al; 2019	only case	c.491T>G (p.Ile164Ser)	Missense	Compound Heterozygous	MS/MS
	2022.LI.1	c.539T>C (p.Leu180Pro)	Missense
Tee SK et al; 2019	only case	c.758A>T (p.His253Leu)	Missense	Compound Heterozygous	MS/PT
	2022.LI.1	complete gene deletion	Gene deletion
Garcia-Gimeno MA et al; 2018	only case	c.336C>A (p.Tyr112*)	Nonsense	Compound Heterozygous	MS/PT
	2022.LI.1	c.487A>G (p.Asn163Asp)	Missense
Goldsmith D et al; 2018	only case	c.163C>T (p.Gln55*)	Nonsense	Homozygous	PT/PT
Vincent A et al; 2018	1	exons 1 and 2 deletion	Exon deletion	Homozygous	PT/PT
	2	c.163C>T (p.Gln55*)	Nonsense	Compound Heterozygous	PT/PT
		c.759delTinsCATGCA (p.Ala254Metfs*33)	Frameshift
Ahmad A et al; 2017	Family B: IV:1	c.95G>T (p.Trp32Leu)	Missense	Homozygous	MS/MS
	Family B: IV:2	c.95G>T (p.Trp32Leu)	Missense	Homozygous	MS/MS
Aslam Z et al; 2017	VI-2	c.262T>G (p.Phe88Val)	Missense	Homozygous	MS/MS
	VI-3	c.262T>G (p.Phe88Val)	Missense	Homozygous	MS/MS
	VI-4	c.262T>G (p.Phe88Val)	Missense	Homozygous	MS/MS
	VI-5	c.262T>G (p.Phe88Val)	Missense	Homozygous	MS/MS
	VI-6	c.262T>G (p.Phe88Val)	Missense	Homozygous	MS/MS
Yildiz EP et al; 2017	only case	c.838T>G (p.Trp280Gly)	Missense	Homozygous	MS/MS
Mikati MA et al; 2017	only case	c.166G>T (p.Glu56*)	Nonsense	Homozygous	PT/PT	L'anno dell'articolo mi viene 2017 date un'occhiata pls
D'Souza MS et al; 2016	only case	c.721C>T (p.Arg241*)	Nonsense	Homozygous	PT/PT
Lynch DS et al; 2016	only case	c.962T>G (p.Phe321Cys)	Missense	Homozygous	MS/MS
Poyrazoglu HG et al; 2015	1	c.336C>A (p.Tyr112*)	Nonsense	Homozygous	PT/PT
	2	c.336C>A (p.Tyr112*)	Nonsense	Homozygous	PT/PT
El Tahry R et al; 2015	only case	c.721C>T (p.Arg241*)	Nonsense	Compound Heterozygous	MS/PT	L'anno dell'articolo mi viene 2015 date un'occhiata pls
	2022.LI.1	c.859T>C (p.Trp287Arg)	Missense
Ferlazzo E et al; 2014	1	c.243_246del (p.Asp82Argfs*7)	Frameshift	Homozygous	PT/PT
	4	c.322C>T (p.Arg108Cys)	Missense	Compound Heterozygous	MS/PT
		c.473C>G (p.Ser158*)	Nonsense
	5	c.721C>T (p.Arg241*)	Nonsense	Compound Heterozygous	MS/PT
		c.835G>A (p.Gly279Ser)	Missense
Caliskan D et al; 2014	only case	exon 1 deletion	Exon deletion	Homozygous	PT/PT	L'anno dell'articolo mi viene 2014 date un'occhiata pls
Jara-Prado A et al; 2014	1	c.721C>T (p.Arg241*)	Nonsense	Compound Heterozygous	MS/PT
		c.794A>G (p.His265Arg)	Missense
	2	c.739C>T (p.Gln247*)	Nonsense	Homozygous	PT/PT
	3	c.256T>G (p.Tyr86Asp)	Missense	Homozygous	MS/MS
	3-1	c.256T>G (p.Tyr86Asp)	Missense	Homozygous	MS/MS
	4	c.721C>T (p.Arg241*)	Nonsense	Compound Heterozygous	MS/PT
		c.835G>T (p.Gly279Cys)	Missense
	4-2	c.721C>T (p.Arg241*)	Nonsense	Compound Heterozygous	MS/PT
		c.835G>T (p.Gly279Cys)	Missense
	4-3	c.721C>T (p.Arg241*)	Nonsense	Compound Heterozygous	MS/PT
		c.835G>T (p.Gly279Cys)	Missense
Schorlemmer K et al; 2013	only case	c.538C>G (p.Leu180Val)	Missense	Homozygous	MS/MS
Chatzistefanidis D et al; 2012	only case	c.861G>A (p.Trp287*)	Nonsense	Homozygous	PT/PT
Salar S et al; 2012	P1	c.20T>C (p.Val7Ala)	Missense	Homozygous	MS/MS
	P2	c.721C>T (p.Arg241*)	Nonsense	Homozygous	PT/PT
Guerrero R et al; 2011	111-3	Ex1_33bpdel p.(Arg31_Arg41del) [as reported in original article]	Inframe del	Homozygous	MS/MS
Harirchian MH et al; 2011	only case	c.721C>T (p.Arg241*)	Nonsense	Homozygous	PT/PT
Khiari HM et al; 2011	only case	c.659T>A (p.Leu220Gln)	Missense	Homozygous	MS/MS
Lesca G et al; 2010	1	c.721C>T (p.Arg241*)	Nonsense	Compound Heterozygous	PT/PT
		exon 2 deletion	Exon deletion
	3	c.834C>A (p.Cys278*)	Nonsense	Compound Heterozygous	PT/PT
		c.477-?_996+?del (exones 3 & 4 deletion)	Exon deletion
	4	c.721C>T (p.Arg241*)	Nonsense	Compound Heterozygous	PT/PT
		c.102_133del32 (p.Ala37Glufs*60)	Frameshift
	5	c.721C>T (p.Arg241*)	Nonsense	Compound Heterozygous	PT/PT
		c.101-2G>A	Splice site variant
	6	c.721C>T (p.Arg241*)	Nonsense	Homozygous	PT/PT
	7	c.659T>A (p.Leu220Gln)	Missense	Homozygous	MS/MS
	8	c.721C>T (p.Arg241*)	Nonsense	Compound Heterozygous	PT/PT
		c.490del (p.Ile164Serfs*13)	Frameshift
	9	c.166G>A (p.Glu56Lys)	Missense	Compound Heterozygous	MS/MS
		c.260A>C (p.Lys87Thr)	Missense
Rudenskaia GE et al; 2010	only case	c.258C>A (p.Tyr86*)	Nonsense	Homozygous	PT/PT
Béjot Y et al; 2007	only case	c.834C>A (p.Cys278*)	Nonsense	Homozygous	PT/PT
Gomez-Abad C et al; 2007	A-IV-4	exon 2 deletion	Exon deletion	Homozygous	PT/PT
	B-IV-4	exon 2 deletion	Exon deletion	Homozygous	PT/PT
	C-IV-5	exon 2 deletion	Exon deletion	Homozygous	PT/PT
	C-IV-8	exon 2 deletion	Exon deletion	Homozygous	PT/PT
Gomez-Garre P et al; 2007	LD122-4	c.721C>T (p.Arg241*)	Nonsense	Homozygous	PT/PT
Franceschetti S et al; 2006	FAM1 (073)	c.721C>T (p.Arg241*)	Nonsense	Homozygous	PT/PT
	FAM1 (BG)	c.721C>T (p.Arg241*)	Nonsense	Homozygous	PT/PT
	FAM2 (AF)	c.272G>C (p.Arg91Pro)	Missense	Homozygous	MS/MS
	FAM3 (DA)	exon 2 deletion	Exon deletion	Homozygous	PT/PT
	FAM4 (DR)	c.835G>A (p.Gly279Ser)	Missense	Compound Heterozygous	MS/PT
		exon 2 deletion	Exon deletion
	FAM5 (GG)	exon 2 deletion	Exon deletion	Homozygous	PT/PT
Ianzano L at al; 2004	1A	del between nucleotides 43 and 157 [as reported in original article]	Frameshift	Compound Heterozygous	PT/PT
		c.953dup (p.Gln319Profs*12)	Frameshift
Andrade DM et al; 2003	1	c.800dup; (p.Asn267Lysfs*40)	Frameshift	Homozygous	PT/PT
	2	c.800dup; (p.Asn267Lysfs*40)	Frameshift	Homozygous	PT/PT
Ki CS et al; 2003	only patient	c.223insC (p. G75fs*107) [as reported in original article]	Frameshift	Compound Heterozygous	MS/PT
		c.559A>G (p.Thr187Ala)	Missense
Ganesh S et al; 2002	LD1-3	deletion of 25kb in exon 2	Exon deletion	Homozygous	PT/PT
	LD2-3	c.512G>A (p.Arg171His)	Missense	Homozygous	MS/MS
	LD9-3	deletion of 60kb in exone 2	Exon deletion	Homozygous	PT/PT
	LD9-16	deletion of 80Kb (exones 1 & 2)	Exon deletion	Homozygous	PT/PT
	LD12-1	c.721C>T (p.Arg241*)	Nonsense	Homozygous	PT/PT
	LD12-2	c.721C>T (p.Arg241*)	Nonsense	Homozygous	PT/PT
	LD13	c.721C>T (p.Arg241*)	Nonsense	Homozygous	PT/PT
	LD15	c.721C>T (p.Arg241*)	Nonsense	Homozygous	PT/PT
	LD16	c.721C>T (p.Arg241*)	Nonsense	Homozygous	PT/PT
	LD33-3	c.878A>T (p.Gln293Leu)	Missense	Homozygous	MS/MS
	LD33-5	c.878A>T (p.Gln293Leu)	Missense	Homozygous	MS/MS
	LD33-6	c.878A>T (p.Gln293Leu)	Missense	Homozygous	MS/MS
	LD35-1	c.721C>T (p.Arg241*)	Nonsense	Homozygous	PT/PT
	LD35-2	c.721C>T (p.Arg241*)	Nonsense	Homozygous	PT/PT
	LDN4-3	c.258C>A (p.Tyr86*)	Nonsense	Homozygous	PT/PT
	LDN4-4	c.258C>A (p.Tyr86*)	Nonsense	Homozygous	PT/PT
	LDN4-5	c.258C>A (p.Tyr86*)	Nonsense	Homozygous	PT/PT
	LDN4-3	c.322C>T (p.Arg108Cys)	Missense	Homozygous	MS/MS
	LD20	c.163C>T (p.Gln55*)	Nonsense	Homozygous	PT/PT
	LD40.1	c.363_364dup (p.Tyr122Cysfs*6)	Frameshift	Compound Heterozygous	PT/PT
		c.721C>T (p.Arg241*)	Nonsense
	LD40.2	c.363_364dup (p.Tyr122Cysfs*6)	Frameshift	Compound Heterozygous	PT/PT
		c.721C>T (p.Arg241*)	Nonsense
	LD44	c.73T>C (p.Ser25Pro)	Missense	Homozygous	MS/MS
Martínez-Bermejo A et al; 2002	only patient	Ex1-33bp del [as reported in original article]	Inframe del	Compound Heterozygous	MS/PT
		c.721C>T (p.Arg241*)	Nonsense

## Sheet: STAB2_NHLRC1
Article [Supplemetary Material]	Patient ID as reported in the original article	Pathogenic Variant (§)	Type	Zigosity	Category
Haryanyan G et al; 2021	1 (sib pair #1)	c.77G>A (p.Cys26Tyr)	Missense	Homozygous	MS/MS
	2 (sib pair #2)	c.77G>A (p.Cys26Tyr)	Missense	Homozygous	MS/MS
	6	c.436G>A p.(Asp146Asn)	Missense	Homozygous	MS/MS
	9	c.1144_1147delinsC (p.Thr382_Ala383delinsPro)	Inframe indel	Homozygous	MS/MS
Afrantou T et al; 2021	only patient	c.324del (p.Ser109Alafs*123)	Frameshift	Compound Heterozygous	MS/PT
		c.436G>A (p.Asp146Asn)	Missense
Obara K et al. 2021	only patient	c.655T>C (p.Trp219Arg)	Missense	Homozygous	MS/MS
Riva A at al; 2021	3 (BG)	c.205C>G (p.Pro69Ala)	Missense	Homozygous	MS/MS
	6 (DLM)	c.436G>A (p.Asp146Asn)	Missense	Compound Heterozygous	MS/MS
		c.838G>A (p.Glu280Lys)	Missense
	10 (FC)	c.205C>G (p.Pro69Ala)	Missense	Homozygous	MS/MS
	13 (FM)	c.612del (p.Phe204Leufs*28)	Frameshift	Homozygous	PT/PT
	14 (GB)	c.205C>G (p.Pro69Ala)	Missense	Compound Heterozygous	MS/PT
		c.826_829dup (p.Ala277Aspfs*23)	Frameshift
	15 (HA)	c.992del (p.Gly331Glufs*3)	Frameshift	Compound Heterozygous	PT/PT
		c.1049_1050del (p.Glu350Glyfs*41)	Frameshift
	16 (IN)	c.199G>T (p.Glu67*)	Nonsense	Homozygous	PT/PT
	18 (LF)	c.205C>G (p.Pro69Ala)	Missense	Homozygous	MS/MS
	21 (PV)	c.205C>G (p.Pro69Ala)	Missense	Compound Heterozygous	MS/PT
		c.468_469del(p.Gly158Argfs*17)	Frameshift
	23 (RE)	c.436G>A p.(Asp146Asn)	Missense	Homozygous	MS/MS
Ragona F et al; 2020	only patient	c.560A>C (p.His187Pro)	Missense	Homozygous	MS/MS
Brenner D et al; 2019	7	c.385C>T (p.Pro129Ser)	Missense	Homozygous	MS/MS
	8	c.436G>A p.(Asp146Asn)	Missense	Homozygous	MS/MS
	9	c.436G>A p.(Asp146Asn)	Missense	Homozygous	MS/MS
	10	c.436G>A (p.Asp146Asn)	Missense	Compound Heterozygous	MS/PT
		c.730del (p.Val244Serfs*51)	Frameshift
	11	c.583del (p.Asp195Ilefs*37)	Frameshift	Homozygous	PT/PT
Bisulli F et al; 2019	2	c.436G>A (p.Asp146Asn)	Missense	Compound Heterozygous	MS/MS
		c.1133T>C (p.Leu378Pro)	Missense
	5	c.205C>G (p.Pro69Ala)	Missense	Homozygous	MS/MS
	8	c.992del (p.Gly331Glufs*3)	Frameshift	Homozygous	PT/PT
	9	c.992del (p.Gly331Glufs*3)	Frameshift	Homozygous	PT/PT
	12	c.436G>A (p.Asp146Asn)	Missense	Compound Heterozygous	MS/MS
		c.1133T>C (p.Leu378Pro)	Missense
Martin S et al; 2019	only patient	c.436G>A p.(Asp146Asn)	Missense	Homozygous	MS/MS
Nicolescu RC et al; 2019	only patient	c.386C>A p.(Pro129His)	Missense	Homozygous	MS/MS
Araya N et al; 2018	III-4	c.898del p. (Ser300Valfs*13)	Frameshift	Homozygous	PT/PT
	III-5	c.898del p. (Ser300Valfs*13)	Frameshift	Homozygous	PT/PT
Israni AV et al; 2018	only patient	c.480C>A (p.Cys160*)	Nonsense	Homozygous	PT/PT
Vincent A et al; 2018	3	c.205C>G (p.Pro69Ala)	Missense	Homozygous	MS/MS
	4	c.923A>T (p.Asp308Val)	Missense	Homozygous	MS/MS
Casciato S et al; 2017	only patient	c.205C>G (p.Pro69Ala)	Missense	Compound Heterozygous	MS/PT
		c.468_469del(p.Gly158Argfs*17)	Frameshift
Kecmanovic M et al; 2016	LD-1	c.1049_1050del (p.Glu350Glyfs*41)	Frameshift	Homozygous	PT/PT
	LD-2	c.992del (p.Gly331Glufs*3)	Frameshift	Compound Heterozygous	PT/PT
		c.1049_1050del (p.Glu350Glyfs*41)	Frameshift
	LD-3	c.1049_1050del (p.Glu350Glyfs*41)	Frameshift	Homozygous	PT/PT
	LD-5	c.1028T>C (p.Ile343Thr)	Missense	Compound Heterozygous	MS/PT
		complete gene deletion	Deletion
	LD-6	c.1049_1050del (p.Glu350Glyfs*41)	Frameshift	Homozygous	PT/PT
	LD-8	c.1049_1050del (p.Glu350Glyfs*41)	Frameshift	Homozygous	PT/PT
	LD-8/1	c.1049_1050del (p.Glu350Glyfs*41)	Frameshift	Homozygous	PT/PT
	LD-11	c.1049_1050del (p.Glu350Glyfs*41)	Frameshift	Compound Heterozygous	PT/PT
		complete gene deletion	Deletion
	LD-11/1	c.1049_1050del (p.Glu350Glyfs*41)	Frameshift	Compound Heterozygous	PT/PT
		complete gene deletion	Deletion
	LD-14	complete gene deletion	Deletion	Homozygous	PT/PT
	LD-16	c.1049_1050del (p.Glu350Glyfs*41)	Frameshift	Compound Heterozygous	PT/PT
		complete gene deletion	Deletion
	KM	c.992del (p.Gly331Glufs*3)	Frameshift	Compound Heterozygous	PT/PT
		c.1049_1050del (p.Glu350Glyfs*41)	Frameshift
Zutt R et al; 2016	only patient	c.386C>A p.(Pro129His)	Missense	Compound Heterozygous	MS/MS
		c.361G>A p.(Gly121Ser)	Missense
Poyrazoglu HG et al; 2015	3	c.199G>T (p.Glu67*)	Nonsense	Homozygous	PT/PT
Ferlazzo E et al; 2014	Patient 6	c.199G>T (p.Glu67*)	Nonsense	Compound Heterozygous	PT/PT
		c.992del (p.Gly331Glufs*3)	Frameshift
	Patient 10	c.992del (p.Gly331Glufs*3)	Frameshift	Homozygous	PT/PT
	Patient 12	c.199G>T (p.Glu67*)	Nonsense	Compound Heterozygous	MS/PT
		c.361G>A (p.Gly121Ser)	Missense
	Patient 15	c.205C>G (p.Pro69Ala)	Missense	Compound Heterozygous	MS/PT
		c.826_829dup (p.Ala277Aspfs*23)	Frameshift
	Patient 16	c.205C>G (p.Pro69Ala)	Missense	Homozygous	MS/MS
	Patient 18	c.436G>A p.(Asp146Asn)	Missense	Homozygous	MS/MS
	Patient 21	c.437A>T (p.Asp146Val)	Missense	Compound Heterozygous	MS/PT
		c.1014_1015insATCT (p.Ser339Ilefs*13)	Frameshift
	Patient 22	c.437A>T (p.Asp146Val)	Missense	Compound Heterozygous	MS/PT
		c.1014_1015insATCT (p.Ser339Ilefs*13)	Frameshift
Hajnsek S et al; 2013	only patient	c.992del (p.Gly331Glufs*3)	Frameshift	Homozygous	PT/PT
Lanoiselée HM et al; 2013	only patient	c.436G>A p.(Asp146Asn)	Missense	Homozygous	MS/MS
Gökdemir S et al; 2012	only patient	c.436G>A p.(Asp146Asn)	Missense	Homozygous	MS/MS
Salar S et al; 2012	P3	c.391G>T (p.Gly131*)	Nonsense	Homozygous	PT/PT
	P4	c.391G>T (p.Gly131*)	Nonsense	Homozygous	PT/PT
	P6	c.244G>C (p.Asp82His)	Missense	Homozygous	MS/MS
	P7	c.436G>A p.(Asp146Asn)	Missense	Homozygous	MS/MS
Brackmann F et al; 2011	only patient	c.349dup (p.His117Profs*39)	Frameshift	Homozygous	PT/PT
Couarch P et al; 2011	Fam A Patient II-2	c.436G>A p.(Asp146Asn)	Missense	Homozygous	MS/MS
	Fam A Patient II-4	c.436G>A p.(Asp146Asn)	Missense	Homozygous	MS/MS
	Fam C Patient II-2	c.137G>A (p.Cys46Tyr)	Missense	Compound Heterozygous	MS/MS
		c.205C>G (p.Pro69Ala)	Missense
Guerrero R et al; 2011	127-3	c.436G>A (p.Asp146Asn)	Missense	Compound Heterozygous	MS/PT
		p.S339fs*351 [as reported in original article]	Frameshift
Lesca G et al; 2010	11-F-32696	c.940_943dupCTCT (p.Leu314Thrfs*6)	Frameshift	Compound Heterozygous	PT/PT
		c.1163_1164delAA (p.Lys388Serfs*3)	Frameshift
	11-M-36317	c.940_943dupCTCT (p.Leu314Thrfs*6)	Frameshift	Compound Heterozygous	PT/PT
		c.1163_1164delAA (p.Lys388Serfs*3)	Frameshift
	12-M-36532	c.161_162delGCinsAT (p.Cys54Tyr)	Inframe indel	Compound Heterozygous	MS/MS
		c.205C>G (p.Pro69Ala)	Missense
	13-F-36735	c.137G>A (p.Cys46Tyr)	Missense	Compound Heterozygous	MS/MS
		c.205C>G (p.Pro69Ala)	Missense
	14-F-37806	c.386C>A (p.Pro129His)	Missense	Compound Heterozygous	MS/PT
		c.468_469delAG (p.Gly158Argfs*17)	Frameshift
Striano P et al; 2009	only patient	c.205C>G (p.Pro69Ala)	Missense	Homozygous	MS/MS
Traoré M et al; 2009	IV-5	c.560A>C (p.His187Pro)	Missense	Homozygous	MS/MS
	IV-6	c.560A>C (p.His187Pro)	Missense	Homozygous	MS/MS
Striano P et al; 2008	only patient	c.205C>G (p.Pro69Ala)	Missense	Homozygous	MS/MS
Turnbull J et al; 2008	1	c.468_469del(p.Gly158Argfs*17)	Frameshift	Homozygous	PT/PT
	2	c.468_469del(p.Gly158Argfs*17)	Frameshift	Homozygous	PT/PT
	3	c.468_469del(p.Gly158Argfs*17)	Frameshift	Homozygous	PT/PT
	4	c.468_469del(p.Gly158Argfs*17)	Frameshift	Homozygous	PT/PT
	5	c.468_469del(p.Gly158Argfs*17)	Frameshift	Homozygous	PT/PT
	6	c.468_469del(p.Gly158Argfs*17)	Frameshift	Homozygous	PT/PT
	7	c.468_469del(p.Gly158Argfs*17)	Frameshift	Homozygous	PT/PT
	8	c.468_469del(p.Gly158Argfs*17)	Frameshift	Homozygous	PT/PT
	9	c.468_469del(p.Gly158Argfs*17)	Frameshift	Homozygous	PT/PT
	10	c.468_469del(p.Gly158Argfs*17)	Frameshift	Homozygous	PT/PT
Franceschetti S et al; 2006	FAM6 (CA)	c.205C>G (p.Pro69Ala)	Missense	Compound Heterozygous	MS/MS
		c.838G>A (p.Glu280Lys)	Missense
	FAM7(LDlaf26)	c.205C>G (p.Pro69Ala)	Missense	Compound Heterozygous	MS/MS
		c.838G>A (p.Glu280Lys)	Missense
	FAM7 (EN)	c.205C>G (p.Pro69Ala)	Missense	Compound Heterozygous	MS/MS
		c.838G>A (p.Glu280Lys)	Missense
	FAM8 (LD483)	c.260T>C (p.Leu87Pro)	Missense	Homozygous	MS/MS
	FAM8 (AA)	c.260T>C (p.Leu87Pro)	Missense	Homozygous	MS/MS
	FAM9 (PL)	c.436G>A p.(Asp146Asn)	Missense	Homozygous	MS/MS
	FAM10 (PA)	c.205C>G (p.Pro69Ala)	Missense	Compound Heterozygous	MS/PT
		c.612del (p.Phe204Leufs*28) [reported as c.907delT F204fs27 in original article]	Frameshift
	FAM11 (LD628)	c.661_692del (p.Val221Asnfs*2)	Frameshift	Homozygous	PT/PT
	FAM12 (RN)	c.436G>A p.(Asp146Asn)	Missense	Homozygous	MS/MS
	FAM13 (SS)	c.436G>A p.(Asp146Asn)	Missense	Homozygous	MS/MS
	FAM15 (VM)	c.838G>A (p.Glu280Lys)	Missense	Homozygous	MS/MS
	FAM17 (RF)	c.923A>T (p.Asp308Val)	Missense	Homozygous	MS/MS
	FAM18 (FM)	c.612del (p.Phe204Leufs*28) [reported as c.907delT F204fs27 in original article]	Frameshift	Homozygous	PT/PT
	FAM19 (IN)	c.199G>T (p.Glu67*)	Nonsense	Homozygous	PT/PT
	FAM20 (RC)	c.332C>T (p.Pro111Leu)	Missense	Compound Heterozygous	MS/MS
		c.838G>A (p.Glu280Lys)	Missense
	FAM21 (BG)	c.260T>C (p.Leu87Pro)	Missense	Homozygous	MS/MS
Singh S et al; 2006	LD28-1	c.76T>A (p.Cys26Ser)	Missense	Homozygous	MS/MS
	LD28-2	c.76T>A (p.Cys26Ser)	Missense	Homozygous	MS/MS
	LD28-3	c.76T>A (p.Cys26Ser)	Missense	Homozygous	MS/MS
	LD6-1	c.76T>A (p.Cys26Ser)	Missense	Homozygous	MS/MS
	LD6-2	c.76T>A (p.Cys26Ser)	Missense	Homozygous	MS/MS
	LD27-1	c.76T>A (p.Cys26Ser)	Missense	Homozygous	MS/MS
	LD39-1	c.260T>C (p.Leu87Pro)	Missense	Homozygous	MS/MS
	LD41-1	c.271G>A (p.Glu91Lys)	Missense	Homozygous	MS/MS
	LD36-1	c.652C>T (p.Pro218Ser)	Missense	Homozygous	MS/MS
	LD38-1	c.645_698del (p.Ser216_Asp233del)	Inframe deletion	Homozygous	MS/MS
	LD11-1	c.1076dup (p.Thr360Hisfs*32)	Frameshift	Homozygous	PT/PT
Andrade DM et al; 2005	only patient	c.205C>G (p.Pro69Ala)	Missense	Homozygous	MS/MS
Baykan B et al; 2005	2005.BA.IV:2	c.436G>A p.(Asp146Asn)	Missense	Homozygous	MS/MS
	2005.BA.IV:5	c.436G>A p.(Asp146Asn)	Missense	Homozygous	MS/MS
	2005.BA.IV:7	c.436G>A p.(Asp146Asn)	Missense	Homozygous	MS/MS
	2005.BA.IV9	c.436G>A p.(Asp146Asn)	Missense	Homozygous	MS/MS
Gomez-Abad C et al; 2005	103	c.205C>G (p.Pro69Ala)	Missense	Homozygous	MS/MS
	123	c.205C>G (p.Pro69Ala)	Missense	Homozygous	MS/MS
	138	c.205C>G (p.Pro69Ala)	Missense	Homozygous	MS/MS
	104	c.791C>A (p.Pro264His)	Missense	Homozygous	MS/MS
	120	c.205C>G (p.Pro69Ala)	Missense	Compound Heterozygous	MS/PT
		c.468_469del(p.Gly158Argfs*17)	Frameshift
	127	c.1014_1015insATCT (p.Ser339Ilefs*13)	Frameshift	Compound Heterozygous	MS/PT
		c.436G>A p.(Asp146Asn)	Missense
	137–3	c.1049_1050del (p.Glu350Glyfs*41)	Frameshift	Homozygous	PT/PT
	137–4	c.1049_1050del (p.Glu350Glyfs*41)	Frameshift	Homozygous	PT/PT
	143	c.78C>A (p.Cys26*)	Nonsense	Compound Heterozygous	MS/PT
		c.205C>G (p.Pro69Ala)	Missense
	147–3	c.205C>G (p.Pro69Ala)	Missense	Compound Heterozygous	MS/MS
		c.838G>A (p.Glu280Lys)	Missense
	147–4	c.205C>G (p.Pro69Ala)	Missense	Compound Heterozygous	MS/MS
		c.838G>A (p.Glu280Lys)	Missense
	148	c.205C>G (p.Pro69Ala)	Missense	Compound Heterozygous	MS/MS
		c.838G>A (p.Glu280Lys)	Missense
	167	c.199G>T (p.Glu67*)	Nonsense	Homozygous	PT/PT
	174	c.923A>C (p.Asp308Ala)	Missense	Homozygous	MS/MS
Singh S et al; 2003	LDJP11	c.655T>C (p.Trp219Arg)	Missense	Homozygous	MS/MS
Andrade DM et al; 2003	3	c.205C>G (p.Pro69Ala)	Missense	Homozygous	MS/MS
	4	c.891_892insTT (p.Ala298Leufs*53)	Frameshift	Homozygous	PT/PT
Chan EM et al; 2003	only patient	c.76T>A (p.Cys26Ser)	Missense	Homozygous	MS/MS
